# Supplementary material for: Is diabetic retinopathy affected by diabetes type? A retrospective study using electronic medical record data from patients with latent autoimmune diabetes in adults, type 1 diabetes, and type 2 diabetes
Source: Acta Diabetol. 2021 Jun 13;58(11):1503–11. doi: 10.1007/s00592-021-01748-0 (PMC8505353; doi:10.1007/s00592-021-01748-0)
Supplement: Supplementary file 1 — Supplementary file1 (XLSX 10 kb) [file 592_2021_1748_MOESM1_ESM.xlsx]

## Sheet: Sheet1
Results of collinearity diagnostics.
	Tolerance	VIF
Duration of diabetes	0.722	1.385
BMI	0.915	1.093
Fasting blood glucose	0.979	1.021
Lowdensity lipoproteins	0.961	1.041
Urinary microalbumin/creatinine	0.541	1.848
Hypertension	0.73	1.369
Regular DR screening	0.895	1.118
Diabetic nephropathy	0.514	1.944
Diabetic neuropathy	0.931	1.074
Type of diabetes	0.927	1.079
Dependent variable：diabetic retinopathy
VIF, variance inflation factor; BMI, body mass index; DR, diabetic retinopathy
