# Supplementary material for: Is diabetic retinopathy affected by diabetes type? A retrospective study using electronic medical record data from patients with latent autoimmune diabetes in adults, type 1 diabetes, and type 2 diabetes
Source: Acta Diabetol. 2021 Jun 13;58(11):1503–11. doi: 10.1007/s00592-021-01748-0 (PMC8505353; doi:10.1007/s00592-021-01748-0)
Supplement: Supplementary file 2 — Supplementary file2 (XLSX 9 kb) [file 592_2021_1748_MOESM2_ESM.xlsx]

## Sheet: Sheet1
The confusion matrix of decision tree model.
		Prediction
		0	1
Reality	0	209	37
	1	42	143
